# Supplementary material for: The Bet v 1 fold: an ancient, versatile scaffold for binding of large, hydrophobic ligands
Source: BMC Evol Biol. 2008 Oct 15;8:286. doi: 10.1186/1471-2148-8-286 (PMC2577659; doi:10.1186/1471-2148-8-286)
Supplement: Additional file 1 — PDB entries of Bet v 1-related structures. [file 1471-2148-8-286-S1.xls]

## Sheet: Tabelle1
Supplementary table 1: PDB entries of Bet v 1-related structures
Bet v 1 family: SCOP:d.129.3.1; Pfam:PF00407
Description	Source	PDB ID	Chains	Domain
Birch pollen allergen Bet v 1a variant F62L	Betula verrucosa (white birch)	1bv1	A	-
		1btv	A	-
		1fsk	A, D, G, J	-
Birch pollen allergen Bet v 1a variant M139L	Betula verrucosa (white birch)	1b6f	A	-
Birch pollen allergen Bet v 1a mutant E45S	Betula verrucosa (white birch)	1llt	A	-
Birch pollen allergen Bet v 1a mutant N28T,K32Q, E45S, P108G	Betula verrucosa (white birch)	1qmr	A	-
Birch pollen allergen Bet v 1l	Betula verrucosa (white birch)	1fm4	A	-
Major cherry allergen Pru av 1	Prunus avium (sweet cherry)	1e09	A	-
Major cherry allergen Pru av 1 mutant E45W	Prunus avium (sweet cherry)	1h2o	A	-
Major celery allergen Api g 1	Apium graveolens (celery)	2bk0	A, B	-
Pathogenesis-related protein SPE16	Pachyrhizus erosus (jicama)	1tw0	A, B	-
		1txc	A, B	-
Pathogenesis-related protein LlPR-10.1b	Lupinus luteus (yellow lupine)	1ifv	A, B	-
Pathogenesis-related protein LlPR-10.1a	Lupinus luteus (yellow lupine)	1icx	A	-
Pathogenesis-related protein LlPR-10.2a	Lupinus luteus (yellow lupine)	1xdf	A, B	-
Cytokinin-specific binding protein	Vigna radiata (mung bean)	2flh	A, B, C, D	-
Major latex protein-like protein 28	Arabidopsis thaliana (mouse-ear cress)	2i9y	A	-
Gene product of At1g24000	Arabidopsis thaliana (mouse-ear cress)	1vjh	A, B	-
START domain: SCOP:d.129.3.2; Pfam:PF01852
Description	Source	PDB ID	Chains	Domain
STAR-related lipid transport domain of MLN64	Homo sapiens (human)	1em2	A	-
Cholesterol-regulated START protein 4	Mus musculus (mouse)	1jss	A, B	-
Phosphatidylcholine transfer protein	Homo sapiens (human)	1ln1	A	-
		1ln2	A, B	-
		1ln3	A, B	-
Ring hydroxylases alpha-chain: SCOP:d.129.3.3; Pfam:PF00848
Description	Source	PDB ID	Chains	Domain
Naphthalene 1,2-dioxygenase	Pseudomonas putida	1eg9	A	2
		1ndo	A, C, E	2
		1o7g	A	2
		1o7h	A	2
		1o7m	A	2
		1o7n	A	2
		1o7p	A	2
		1o7w	A	2
		1uuv	A	2
		1uuw	A	2
Naphthalene 1,2-dioxygenase	Pseudomonas sp.	2hmk	A	2
		2hmm	A	2
		2hmo	A	2
Naphthalene 1,2-dioxygenase mutant F352V	Pseudomonas sp.	2hmj	A	2
		2hml	A	2
		2hmn	A	2
Nitrobenzene dioxygenase	Comamonas sp.	2bmo	A	2
		2bmq	A	2
		2bmr	A	2
Biphenyl 2,3-dioxygenase	Sphingomonas yanoikuyae	2gbw	A, C, E	2
		2gbx	A, C, E	2
PAH hydroxylating dioxygenase	Sphingomonas sp. chy-1	2ckf	A, C, E	2
Biphenyl 2,3-dioxygenase	Rhodococcus sp.	1uli	A, C, E	2
		1ulj	A, C, E	2
Cumene dioxygenase	Pseudomonas fluorescens	1wql	A	2
Naphthalene 1,2-dioxygenase	Rhodococcus sp.	2b1x	A, C, E	2
		2b24	A, C, E	2
Phosphatidylinositol transfer proteins: SCOP:d.129.3.4; Pfam:PF02121
Description	Source	PDB ID	Chains	Domain
Phosphatidylinositol transfer protein alpha	Rattus norvegicus (rat)	1t27	A	-
Phosphatidylinositol transfer protein beta	Rattus norvegicus (rat)	2a1l	A	-
Phosphatidylinositol transfer protein alpha	Homo sapiens (human)	1uw5	A, B, C, D	-
Phosphatidylinositol transfer protein alpha	Mus musculus (mouse)	1kcm	A	-
AHA1 domain: SCOP:d.129.3.5; Pfam:PF08327
Description	Source	PDB ID	Chains	Domain
C-terminal domain of human Activator of 90 kDa heat shock protein ATPase homolog 1	Homo sapiens (human)	1x53	A	-
Hypothetical protein NE0264	Nitrosomonas europaea	1xfs	A, B	-
Hypothetical protein MM0500	Methanosarcina mazei	1xuv	A, B, C	-
Hypothetical protein CV1439	Chromobacterium violaceum	1z94	A-F	-
Hypothetical protein SA2116	Staphylococcus aureus	2il5	A	-
Hypothetical protein BC4709	Bacillus cereus	1xn6	A	-
Hypothetical protein BH1534	Bacillus halodurans	1xn5	A	-
Hypothetical protein EF_2215	Enterococcus faecalis	2nn5	A	-
Polyketide cyclases: SCOP:d.129.3.6; Pfam:PF03364
Description	Source	PDB ID	Chains	Domain
Hypothetical protein CC1736	Caulobacter crescentus	1t17	A	-
Hypothetical protein TTHA0849	Thermus thermophilus	2d4r	A, B, C, D	-
SMU440-related: PfamB:PB094079
Description	Source	PDB ID	Chains	Domain
Hypothetical protein SMU.440	Streptococcus mutans	2b79	A, B	-
PA1206-related: Pfam:PF08982
Description	Source	PDB ID	Chains	Domain
hypothetical protein PA1206	Pseudomonas aeruginosa	2ffs	A, B	-
Homotrimeric ring hydroxylases: PfamB:PB024837
Description	Source	PDB ID	Chains	Domain
2-Oxo-1,2-dihydroquinoline 8-monooxygenase	Pseudomonas putida	1z01	A, B, C, D, E, F	2
		1z02	A, B, C, D, E, F	2
		1z03	A, B, C, D, E, F	2
Carbazole 1,9a-dioxygenase	Janthinobacterium sp.	2de5	A, B, C	2
		2de6	A, B, C	2
		2de7	A, B, C	2
		1ww9	A	2
CalC-related: PfamB:PB077055 + PfamB:PB048144
Description	Source	PDB ID	Chains	Domain
Self-sacrificing resistance protein CalC	Micromonospora echinospora	1zxf	A	-
		2gkc	A	-
		2gkd	A	-
CoxG family: Pfam:PF06240
Description	Source	PDB ID	Chains	Domain
Hypothetical protein APE2225	Aeropyrum pernix	2ns9	A, B	-
Conserved protein	Geobacillus kaustophilus	2pcs	A	-
