# Supplementary material for: The Bet v 1 fold: an ancient, versatile scaffold for binding of large, hydrophobic ligands
Source: BMC Evol Biol. 2008 Oct 15;8:286. doi: 10.1186/1471-2148-8-286 (PMC2577659; doi:10.1186/1471-2148-8-286)
Supplement: Additional file 2 — Names, Uniprot accession numbers and sources of proteins in Figs. 2 through 4. [file 1471-2148-8-286-S2.xls]

## Sheet: Tabelle1
Supplementary table 2: Names, Uniprot accession numbers and sources of proteins in Figs. 2 through 4
Name	Uniprot ID	Description	Species
Dicot PR-10
Alngl_Alng1	P38948	Aln g 1	Alnus glutinosa (alder)
Apigr_Apig1.01	P49372	Api g 1.01	Apium graveolens (celery)
Apigr_Apig1.02	P92918	Api g 1.02	Apium graveolens (celery)
Arahy_Arah8	Q6VT83	Ara h 8	Arachis hypogaea (peanut)
Arahy_PR-10.1	Q0PKR4	PR-10	Arachis hypogaea (peanut)
Arahy_PR-10.2	Q5XXQ4	PR-10	Arachis hypogaea (peanut)
Betve_Betv1.GC34	Q39428	Bet v 1.GC34	Betula verrucosa (white birch)
Betve_Betv1f	P43179	Bet v 1f	Betula verrucosa (white birch)
Betve_Betv1-Sc1	Q39417	Bet v 1-Sc1	Betula verrucosa (white birch)
Betve_Betv1-Sc3	Q39415	Bet v 1-Sc3	Betula verrucosa (white birch)
Capan_PR-10	Q2VT55	PR-10	Capsicum annuum (bell pepper)
Capba_PR-10	A3QNN0	PR-10	Capsicum baccatum
Capch_PR-10.1	Q5DUH6	PR-10	Capsicum chinense (bonnet pepper)
Capch_PR-10.2	Q5GMN2	PR-10	Capsicum chinense (bonnet pepper)
Carbe_Carb1.2	P38950	Car b 1.2	Carpinus betulus (European hornbeam)
Carbe_Carb1.2237	Q96382	Car b 1	Carpinus betulus (European hornbeam)
Carbe_Carb1.295	Q96380	Car b 1	Carpinus betulus (European hornbeam)
Cassa_PR-10	Q93YH9	PR-10	Castanea sativa (sweet chestnut)
Catro_T1	P93105	intracellular PR-protein T1	Catharanthus roseus (rosy periwinkle)
Cicar_ABR	Q9SMK8	Putative ABA-responsive protein	Cicer arietinum (chickpea)
Cicar_PR-10a	Q39450	PR-10a	Cicer arietinum (chickpea)
Cicin_VSP	Q9LWB1	Vegetative storage protein, VSP	Cichorium intybus (chicory)
Citsi_PR-10	A0FIJ6	PR-10	Citrus sinensis (sweet orange)
Corav_Cora1.01	Q08407	Cor a 1.01	Corylus avellana (European hazel)
Corav_Cora1.0403	Q9FPK3	Cor a 1.0403	Corylus avellana (European hazel)
Corav_Cora1.GC11	Q39454	Cor a 1.GC11	Corylus avellana (European hazel)
Datgl_PR-10a	Q7Y083	PR-10a	Datisca glomerata (durango root)
Dauca_PR-10	Q75T31	PR-10	Daucus carota (carrot)
Dauca_PR-10.1	Q8S903	PR-10.1	Daucus carota (carrot)
Dauca_PR-10.2	Q75T32	PR-10.2	Daucus carota (carrot)
Fagsy_PR1	Q9ZRU8	PR1	Fagus sylvatica (beech)
Fraan_Fraa1c	Q256S4	Fra a 1c	Fragaria ananassa (strawberry)
Glyma_Glym4	P26987	Gly m 4	Glycine max (soybean)
Glyma_PR-10	Q43453	Strees-induced PR-10 protein	Glycine max (soybean)
Gosar_RNase-like	Q945E7	RNase-like protein	Gossypium arboreum (tree cotton)
Gosba_PR-10.12	Q6Q4B4	PR-10.12	Gossypium barbadense (sea-island cotton)
Gosba_PR-10.5	Q6Q4B3	PR-10.5	Gossypium barbadense (sea-island cotton)
Gosba_RNase-like	Q6Q4B5	RNase-like protein	Gossypium barbadense (sea-island cotton)
Hyppe_Hyp-1	Q8H1L1	Phenolic oxidative coupling protein Hyp-1	Hypericum perforatum (St. John's wort)
Liter_PR1	Q40154	PR1	Lithospermum erythrorhizon
Liter_PR2	Q9ZTP6	PR2	Lithospermum erythrorhizon
Lupal_PR-10	O24010	PR-10	Lupinus albus (white lupin)
Luplu_PR-10.1a	P52778	PR-10.1a	Lupinus luteus (European yellow lupin)
Luplu_PR-10.1b	P52779	PR-10.1b	Lupinus luteus (European yellow lupin)
Luplu_PR-10.1c	Q9SPB2	PR-10.1c	Lupinus luteus (European yellow lupin)
Luplu_PR-10.2d	Q9AXK1	PR-10.2d	Lupinus luteus (European yellow lupin)
Maldo_Mald1.03	Q4VPH9	Mal d 1.03	Malus domestica (apple)
Maldo_Mald1.05	A0AUC8	Mal d 1.05	Malus domestica (apple)
Maldo_Mald1.08	Q4VPJ3	Mal d 1.08	Malus domestica (apple)
Maldo_Mald1.09	A0AU71	Mal d 1.09	Malus domestica (apple)
Maldo_Mald1.GC38	Q43552	Mal d 1.GC38	Malus domestica (apple)
Maldo_Mald1f	Q5VJR4	Mal d 1f	Malus domestica (apple)
Maldo_PR-10.1m	Q5VJQ7	PR-10.1m	Malus domestica (apple)
Maldo_PR-10.1n	Q5VJQ6	PR-10.1n	Malus domestica (apple)
Maldo_PR-10a	Q941P5	PR-10a	Malus domestica (apple)
Medsa_PPRG2	Q8L6K8	PPRG2	Medicago sativa (alfalfa)
Medsa_PR-10.2	Q94IM3	PR-10.2	Medicago sativa (alfalfa)
Medsa_SRG1	Q40320	SRG1	Medicago sativa (alfalfa)
Medtr_MtN13	P93330	MtN13	Medicago trunculata (barrel medic)
Morbo_WAP18b	Q5USC5	18 kD winter accumulating protein B	Morus bombycis
Morbo_WAP18c	Q5USC4	18 kD winter accumulating protein C	Morus bombycis
Oxatu_ocatin	Q8W2B4	Major soluble tuber protein ocatin	Oxalis tuberosa (oca)
Pangi_RNase-1	P80889	RNase-1	Panax ginseng (Korean ginseng)
Pangi_RNase-2	P80890	RNase-2	Panax ginseng (Korean ginseng)
Petcr_PR1	Q40795	PR1	Petroselinum crispum (parsley)
Petcr_PR1-3	P19418	PR1-3	Petroselinum crispum (parsley)
Petcr_PR2	P27538	PR2	Petroselinum crispum (parsley)
Phavu_PR1	P25985	PR1	Phaseolus vulgaris (kidney bean)
Pimbr_PR1	O81640	PR1	Pimpinella brachycarpa
Pisfu_Ypr10.Pi.ful.2	O24256	Ypr10.Pi.ful.2	Pisum fulvum
Pissa_ABR-17	Q06931	ABA-responsive protein ABR17	Pisum sativum (garden pea)
Pissa_ABR-18	Q06930	ABA-responsive protein ABR18	Pisum sativum (garden pea)
Pissa_DRRG49-C	P27047	DRRG49-C	Pisum sativum (garden pea)
Pruar_Pruar1	O50001	Pru ar 1	Prunus armeniaca (apricot)
Pruav_Pruav1	O24248	Pru_av_1	Prunus avium (cherry)
Pruav_Pruav1.0203	Q6QHU1	Pru av 1.0203	Prunus avium (cherry)
Retra_PR-10	Q8W1M7	Drought-induced protein RPR-10	Retama raetam
Salmi_STH-2	A6N8C4	STH-2	Salvia miltiorrhiza (Chinese sage)
Solly_STH-2	Q53U35	STH-2	Solanum lycopersicum (tomato)
Solly_TSI-1	O49881	TSI-1	Solanum lycopersicum (tomato)
Soltu_STH-21	P17641	Pathogenesis-related protein STH-2	Solanum tuberosum (potato)
Solvi_PR-10	Q4KYL1	PR-10	Solanum virginianum
Tarof_RAP	O49065	root allergen protein	Taraxacum officinale (common dandelion)
Trire_VSP	Q6YNP8	Vegetative storage protein, VSP	Trifolium repens (creeping white clover)
Vigra_PR-10	Q2VU97	PR-10	Vigna radiata (mung bean)
Vigun_PR3	Q9SXX8	PR3	Vigna unguiculata (cowpea)
Vigun_PR4.2	Q41711	PR4.2	Vigna unguiculata (cowpea)
Vigun_S1-1	Q9MB25	S1-1	Vigna unguiculata (cowpea)
Vitqu_PR-10.3	Q20BD2	PR-10.3	Vitis quinquangularis
Vitvi_PR-10.1	Q9FS42	PR-10.1	Vitis vinifera (grape)
Vitvi_PR-10.2	Q9FS43	PR-10.2	Vitis vinifera (grape)
Vitvi_VITISV_017149	A5CAV3	Predicted protein VITISV_017149	Vitis vinifera (grape)
Vitvi_VITISV_025728	A5C109	Predicted protein VITISV_025728	Vitis vinifera (grape)
Vitvi_VITISV_025729	A5C110	Predicted protein VITISV_025729	Vitis vinifera (grape)
Vitvi_VITISV_025731	A5C112	Predicted protein VITISV_025731	Vitis vinifera (grape)
Vitvi_VITISV_025732	A5C113	Predicted protein VITISV_025732	Vitis vinifera (grape)
Zinel_PR-10	Q8LNX9	PR-10	Zinnia elegans (zinnia)
Monocot PR-10, type I
Horvu_PR-10	Q84QC7	PR-10	Hoerdeum vurlgare (barley)
Orysa_037431	A2ZLI8	Predicted protein OsI_037431	Oryza sativa subsp. indica (rice)
Orysa_037435	A2ZLJ2	Predicted protein OsI_037435	Oryza sativa subsp. indica (rice)
Orysa_PR-10a	Q9LKJ9	PR-10a	Oryza sativa (rice)
Orysa_PR-10b	Q9LKJ8	PR-10b	Oryza sativa subsp. indica (rice)
Orysa_PR-10-root	Q75T45	root-specific PR-10	Oryza sativa subsp. Japonica (rice)
Orysa_Os12g36840	Q2QNT1	Predicted protein Os12g36840	Oryza sativa subsp. Japonica (rice)
Monocot PR-10, type II
Aspof_EFP	Q96233	Early flowering protein 1	Asparagus officinalis (garden asparagus)
Aspof_PR-10.5	Q9ZRR2	PR-10.5	Asparagus officinalis (garden asparagus)
Aspof_PR-10.6	Q9SB87	PR-10.6	Asparagus officinalis (garden asparagus)
Aspof_PR-10.7	Q9ZRR1	PR-10.7	Asparagus officinalis (garden asparagus)
Hyaor_PR-10	Q5YJR3	PR-10	Hyacinthus orientalis (common hyacinth)
Lillo_PR-10.1	Q9ZPP9	PR-10.1	Lilium longiflorum (trumpet lily)
Lillo_PR-10.4	O24453	PR-10.4	Lilium longiflorum (trumpet lily)
Orysa_OsI_010889	A2XFP6	Predicted protein OsI_010889	Oryza sativa subsp. indica (rice)
Orysa_OsJ_010098	A3AH26	Predicted protein OsJ_010098	Oryza sativa subsp. Japonica (rice)
Sorbi_PR-10	Q41298	PR-10	Sorghum bicolor (sorghum)
Sorbi_PR-10c	Q4VQB4	PR-10c	Sorghum bicolor (sorghum)
Zeama_PR-10	Q29SB6	PR-10	Zea mays (maize)
Conifer PR-10
Picgl_PR-10.2	Q9SNX6	PR-10.2	Picea glauca (white spruce)
Picgl_PR-10.4	Q9SNX7	PR-10.4	Picea glauca (white spruce)
Pinmo_PR-10.1.12	Q7X9V8	PR-10.1.12	Pinus monticola (western white pine)
Pinmo_PR-10.1.13	Q7X9V7	PR-10.1.13	Pinus monticola (western white pine)
Pinmo_PR-10.2.2	Q5YBF0	PR-10.2.2	Pinus monticola (western white pine)
Pinmo_PR-10.3.1	Q5YBE9	PR-10.3.1	Pinus monticola (western white pine)
Pinmo_PR-10.3.3	Q5YBE7	PR-10.3.3	Pinus monticola (western white pine)
Pseme_PR-10	Q9M664	PR-10	Pseudotsuga menziesii (Douglas-fir)
Cytokinin-specific binding proteins
Luplu_CSBP	Q9FYU3	Cytokinin-specific binding protein 1	Lupinus luteus (European yellow lupin)
Vigra_CSBP	Q9ZWP8	Cytokinin-specific binding protein	Vigna radiata (mung bean)
(S)-Norcoclaurine synthases
Copja_PR-10a	A2A1A1	PR-10a	Coptis japonica var. dissecta
Orysa_OsI_016607	A2XX14	Predicted protein OsI_016607	Oryza sativa subsp. indica (rice)
Orysa_OsJ_015313	A3AWZ1	Predicted protein OsJ_015313	Oryza sativa subsp. Japonica (rice)
Papso_NCS1	Q4QTJ2	(S)-norcoclaurine synthase 1	Papaver somniferum (opium poppy)
Papso_NCS2	Q4QTJ1	(S)-norcoclaurine synthase 2	Papaver somniferum (opium poppy)
Papso_PR-10.1	Q4QTJ0	PR-10.1	Papaver somniferum (opium poppy)
Papso_PR-10.2	Q4QTI9	PR-10.2	Papaver somniferum (opium poppy)
Thafl_NCS	Q67A25	(S)-norcoclaurine synthase	Thalictrum flavum subsp. glaucum
Moss PR-10-related
Ficaw_RIP	Q71HN3	ripening-induced protein	Ficus awkeotsang (jelly fig)
Orysa_OsI_028023	A2YUN0	Predicted protein OsI_028023	Oryza sativa subsp. indica (rice)
Phypa_PR10_1	Q9AXI3	Intracellular PR-like protein, domain 1	Physcomitrella patens (moss)
Phypa_PR10_2	Q9AXI3	Intracellular PR-like protein, domain 2	Physcomitrella patens (moss)
Vitvi_VITISV_004821	A5BM03	Predicted protein VITISV_004821	Vitis vinifera (grape)
Major latex proteins/ripening-related proteins
Arath_At1g23120	O49305	Expressed protein At1g23120	Arabidopsis thaliana (mouse-ear cress)
Arath_At1g30990	Q9FYJ0	Predicted protein At1g30990	Arabidopsis thaliana (mouse-ear cress)
Arath_At1g35260	Q541X8	Expressed protein At1g35260	Arabidopsis thaliana (mouse-ear cress)
Arath_At1g70830.2	Q3E7W3	Predicted protein At1g70830.2	Arabidopsis thaliana (mouse-ear cress)
Arath_At1g70850.2	Q3ECE5	Predicted protein At1g70850.2	Arabidopsis thaliana (mouse-ear cress)
Arath_At1g70850_1	Q0WLG8	Predicted protein At1g70850, domain 1	Arabidopsis thaliana (mouse-ear cress)
Arath_At1g70850_2	Q0WLG8	Predicted protein At1g70850, domain 2	Arabidopsis thaliana (mouse-ear cress)
Arath_At3g26450	Q9LIN0	Expressed protein At3g26450	Arabidopsis thaliana (mouse-ear cress)
Arath_At3g26460	Q9LIM9	Predicted protein At3g26460	Arabidopsis thaliana (mouse-ear cress)
Arath_AT4g14060	O23267	Expressed protein AT4g14060	Arabidopsis thaliana (mouse-ear cress)
Arath_AT4g23670	Q9SUR0	Expressed protein AT4g23670	Arabidopsis thaliana (mouse-ear cress)
Arath_AT4g23680	Q9SUQ9	Expressed protein AT4g23680	Arabidopsis thaliana (mouse-ear cress)
Arath_At5g28010	Q3E8Z5	Predicted protein At5g28010	Arabidopsis thaliana (mouse-ear cress)
Arath_F10B6.35_1	Q9LQT7	Predicted protein F10B6.35, domain 1	Arabidopsis thaliana (mouse-ear cress)
Arath_F10B6.35_2	Q9LQT7	Predicted protein F10B6.35, domain 2	Arabidopsis thaliana (mouse-ear cress)
Arath_F10B6.35_4	Q9LQT7	Predicted protein F10B6.35, domain 4	Arabidopsis thaliana (mouse-ear cress)
Arath_F10B6-16	Q8GX98	Expressed protein F10B6-16	Arabidopsis thaliana (mouse-ear cress)
Arath_MLP-1	Q39132	MLP-1	Arabidopsis thaliana (mouse-ear cress)
Arath_MLP-149	Q8LBV2	MLP-149	Arabidopsis thaliana (mouse-ear cress)
Arath_MLP-15	Q941R7	MLP-15	Arabidopsis thaliana (mouse-ear cress)
Arath_MLP-168	Q9C7I3	MLP-168	Arabidopsis thaliana (mouse-ear cress)
Arath_MLP-28_1	Q9SSK9	MLP-like protein 28, domain 1	Arabidopsis thaliana (mouse-ear cress)
Arath_MLP-28_2	Q9SSK9	MLP-like protein 28, domain 2	Arabidopsis thaliana (mouse-ear cress)
Arath_MLP-280	Q941R5	MLP-280	Arabidopsis thaliana (mouse-ear cress)
Arath_MLP-3	Q39133	MLP-3	Arabidopsis thaliana (mouse-ear cress)
Arath_MLP-31	Q941R6	MLP-31	Arabidopsis thaliana (mouse-ear cress)
Arath_MLP-329	Q9ZVF2	MLP-329	Arabidopsis thaliana (mouse-ear cress)
Arath_MLP-4	Q93WB5	MLP-4	Arabidopsis thaliana (mouse-ear cress)
Arath_MLP-423	Q93VR4	MLP-like protein MLP-423	Arabidopsis thaliana (mouse-ear cress)
Arath_MLP-43	Q9SSK5	MLP-43	Arabidopsis thaliana (mouse-ear cress)
Arath_T26J12.10	O49304	Expressed protein T26J12.10	Arabidopsis thaliana (mouse-ear cress)
Betvu_MLP	Q949M0	MLP homologue	Beta vulgaris (sugar beet)
Capan_Sn-1	Q42393	Sn-1	Capsicum annuum (bell pepper)
Cicar_RRP	Q8L6V6	Putative ripening-related protein	Cicer arietinum (chickpea)
Cucme_pMel17	P93095	Expressed protein pMel17	Cucumis melo (muskmelon)
Cucsa_Csf-2	Q9SXL8	Csf-2	Cucumis sativus (cucumber)
Datgl_MLP-1	Q7Y082	MLP-1	Datisca glomerata (durango root)
Ficaw_MLP	Q71HN2	MLP	Ficus awkeotsang (jelly fig)
Frave_RIP	O23942	Ripening-induced protein	Fragaria vesca (woodland strawberry)
Glyma_MSGb	Q9SMF5	Predicted protein MSGb	Glycine max (soybean)
Glyma_RRP	Q9SWS4	Ripening-related protein	Glycine max (soybean)
Medtr_AC126785g5v2	Q1T055	Predicted protein AC126785g5v2	Medicago trunculata (barrel medic)
Medtr_AC146775g30v2	Q1S8S6	Predicted protein AC146775g30v2	Medicago trunculata (barrel medic)
Mescr_MLP	O65178	MLP homologue	Mesembryanthemum crystallinum (ice plant)
Nicta_FB7-4	Q41182	FB7-4	Nicotiana tabacum (common tobacco)
Orysa_OsJ_014502	Q7XUY5	Predicted protein OsJ_014502	Oryza sativa subsp. Japonica (rice)
Papso_MLP-146	Q06394	MLP-146	Papaver somniferum (opium poppy)
Papso_MLP-15	P19825	MLP-15	Papaver somniferum (opium poppy)
Papso_MLP-22	Q41020	MLP-22	Papaver somniferum (opium poppy)
Papso-MLP-149	Q06395	MLP-149	Papaver somniferum (opium poppy)
Pissa_RRP	Q6UEJ1	Ripening-related protein	Pisum sativum (garden pea)
Plama_MLP-1	Q5ZF57	MLP-1	Plantago major (common plantain)
Prupe_MLP	Q9AXU0	MLP	Prunus persica (peach)
Rubid_MLP	O65884	MLP	Rubus idaeus (raspberry)
Triae_SI	Q0IJ88	Salt tolerant protein SI	Triticum aestivum (wheat)
Vitvi_grip61	Q9M4G9	Putative ripening-related protein	Vitis vinifera (grape)
Vitvi_VITISV_008439	A5BJD9	Predicted protein VITISV_008439	Vitis vinifera (grape)
Vitvi_VITISV_033952	A5AKK0	Predicted protein VITISV_033952	Vitis vinifera (grape)
Vitvi_VITISV_033953	A5AKK1	Predicted protein VITISV_033953	Vitis vinifera (grape)
Zeama_PR2	Q19VG6	Predicted protein PR2	Zea mays (maize)
Plant polyketide cyclase-like
Arath_At2g38310	O80920	Expressed protein At2g38310	Arabidopsis thaliana (mouse-ear cress)
Arath_At2g40330	Q8S8E3	Predicted protein At2g40330	Arabidopsis thaliana (mouse-ear cress)
Arath_At5g05440	Q9FLB1	Predicted protein At5g05440	Arabidopsis thaliana (mouse-ear cress)
Arath_At5g45870	Q9FJ49	Predicted protein At5g45870	Arabidopsis thaliana (mouse-ear cress)
Arath_T07M07.23	Q9S718	Predicted protein T07M07.23	Arabidopsis thaliana (mouse-ear cress)
Medtr_AC143338g12v2	Q1SI34	Predicted protein AC143338g12v2	Medicago trunculata (barrel medic)
Nicta_c17	Q53HY7	Expressed protein c17	Nicotiana tabacum (common tobacco)
Orysa_OsI_004197	A2WWK4	Predicted protein OsI_004197	Oryza sativa subsp. indica (rice)
Orysa_OsI_006310	A2X2L7	Predicted protein OsI_006310	Oryza sativa subsp. indica (rice)
Orysa_OsI_022582	A2YE39	Predicted protein OsI_022582	Oryza sativa subsp. indica (rice)
Bacterial polyketide cyclase/Bet v 1 subfamily
Acicr_Acry_2160	A5G0H7	Predicted protein Acry_2160	Acidiphilium cryptum
Aursp_MxaD	Q1YFV3	Predicted protein MxaD	Aurantimonas sp.
Aursp_SI859A1_02180	Q1YML7	Predicted protein SI859A1_02180	Aurantimonas sp.
Azosp_azo2022	A1K734	Predicted protein azo2022	Azoarcus sp.
Azovi_AvinDRAFT_7929	Q4J449	Predicted protein AvinDRAFT_7929	Azotobacter vinelandii
Bacan_BAS4716	Q81KC3	Predicted protein BAS4716	Bacillus anthracis
Bacce_BCE_3426	Q734H9	Predicted protein BCE_3426	Bacillus cereus
Bacth_RBTH_05585	Q3EVX9	Predicted protein RBTH_05585	Bacillus thuringiensis
Borpe_BP1205	Q7VYV2	Predicted protein BP1205	Bordetella pertussis
Braja_Bll3378	Q89PV2	Predicted protein Bll3378	Bradyrhizobium japonicum
Braja_Bll3379	Q89PV1	Predicted protein Bll3379	Bradyrhizobium japonicum
Braja_Bll4707	Q89L41	Predicted protein Bll4707	Bradyrhizobium japonicum
Brasp_BRADO4013	A4YV39	Predicted protein BRADO4013	Bradyrhizobium sp.
Brasp_BRADO4778	A4YX78	Predicted protein BRADO4778	Bradyrhizobium sp.
Burce_Bcen2424_6069	A0KC88	Predicted protein Bcen2424_6069	Burkholderia cenocepacia
Burps_BURPS1710b_A0519	Q3JL75	Predicted protein BURPS1710b_A0519	Burkholderia pseudomallei
Dicdi_DDBDRAFT_0168344	Q550X0	Predicted protein DDBDRAFT_0168344	Dictyostelium discoideum
Frasp_Franean1DRAFT_0448	Q3VZ03	Predicted protein Franean1DRAFT_0448	Frankia sp.
Fulpe_FP2506_15424	Q0G3J5	Predicted protein FP2506_15424	Fulvimarina pelagi
Fulpe_MxaD	Q0G616	Predicted protein MxaD	Fulvimarina pelagi
Granbe_GbCGDNIH1_1407	Q0BS97	Predicted protein GbCGDNIH1_1407	Granulobacter bethesdensis
Metca_MCA0826	Q60AM3	Predicted protein MCA0826	Methylococcus capsulatus
Metex_MextDRAFT_1921	A7DCU3	Predicted protein MextDRAFT_1921	Methylobacterium extorquens
Metex_MxaD	A7D8I2	Predicted protein MxaD	Methylobacterium extorquens
Metfl_MxaD	Q1GZE5	Predicted protein MxaD	Methylobacillus flagellatus
Metpe_Mpe_A0938	A2SEB1	Predicted protein Mpe_A0938	Methylibium petroleiphilum
Metpe_Mpe_A0939	A2SEB2	Predicted protein Mpe_A0939	Methylibium petroleiphilum
Metpe_Mpe_A2419	A2SII5	Predicted protein Mpe_A2419	Methylibium petroleiphilum
Metpe_MxaD	A2SK78	Predicted protein MxaD	Methylibium petroleiphilum
Metsp_M446DRAFT_1970	A5NW59	Predicted protein M446DRAFT_1970	Methylobacterium sp.
Metsp_M446DRAFT_3905	A5NSE5	Predicted protein M446DRAFT_3905	Methylobacterium sp.
Metsp_MxaD	Q1KPS0	Predicted protein MxaD	Methylomicrobium sp.
Mycsm_MSMEG_2809	A0QW52	Predicted protein MSMEG_2809	Mycobacterium smegmatis
Oceba_OB2597_20561	A3U172	Predicted protein OB2597_20561	Oceanicola batsensis
Psefl_PflO1_3521	Q3KAE5	Predicted protein PflO1_3521	Pseudomonas fluorescens
Psepu_PputGB1DRAFT_3878	A3HM01	Predicted protein PputGB1DRAFT_3878	Pseudomonas putida
Raieu_h16_A1692	Q0KB04	Predicted protein h16_A1692	Ralstonia eutropha
Rhilo_Mlr1698	Q98K03	Predicted protein Mlr1698	Rhizobium loti (Mesorhizobium loti)
RhopaA_MxaD	Q07LW9	Predicted protein MxaD	Rhodopseudomonas palustris
RhopaB_MxaD	Q217G2	Predicted protein MxaD	Rhodopseudomonas palustris
Rhopa_RPD_1923	Q139T1	Predicted protein RPD_1923	Rhodopseudomonas palustris
Rosde_RD1_0896	Q16BS9	Predicted protein RD1_0896	Roseobacter denitrificans
Rossp_R2601_04988	Q0FSA6	Predicted protein R2601_04988	Roseovarius sp.
Sacer_SACE_5694	A4FLF4	Predicted protein SACE_5694	Saccharopolyspora erythraea
Sagst_SSE37_03170	A3KB58	Predicted protein SSE37_03170	Sagittula stellata
Sagst_SSE37_21565	A3K5P1	Predicted protein SSE37_21565	Sagittula stellata
Sagst_SSE37_21570	A3K5P2	Predicted protein SSE37_21570	Sagittula stellata
Sheba_Sbal_0625	A3D091	Predicted protein Sbal_0625	Shewanella baltica
Staag_SIAM614_20495	A0NYB0	Predicted protein SIAM614_20495	Stappia aggregata
Thefu_Tfu_2981	Q47KK8	Predicted protein Tfu_2981	Thermobifida fusca
Trier_Tery_4407	Q10WH9	Predicted protein Tery_4407	Trichodesmium erythraeum
Xansp_Xaut_0030	A7IB96	Predicted protein Xaut_0030	Xanthobacter sp.
Yerpe_YPDSF_0410	A4THR1	Predicted protein YPDSF_0410	Yersinia pestis
Bacterial Bet v 1-related minor group
Nitmu_Nmul_A1581	Q2Y8N9	Predicted protein Nmul_A1581	Nitrosospira multiformis
Shese_SsedDRAFT_1015	A6PCG1	Predicted protein SsedDRAFT_1015	Shewanella sediminis
